# Supplementary material for: Intraductal patient‐derived xenografts of estrogen receptor α‐positive breast cancer recapitulate the histopathological spectrum and metastatic potential of human lesions
Source: J Pathol. 2018 Dec 27;247(3):287–92. doi: 10.1002/path.5200 (PMC6590246; doi:10.1002/path.5200)
Supplement: Supplementary file 2 — Table S1. Characterization of primary tumors (PTs) and PDXs [file PATH-247-287-s002.xlsx]

## Sheet: PDXs
Case	Patient	Patient Tumor									PDX
	age	Tumor size	pTNM	Primary tumor type	Grade	ER %	PR %	HER2	Ki67 %	Subtype	ER %	PR %	Ki67 %	HER2	Nr of cells injected/gland	Number of mice injected	Nr of mice analyzed for mets	mice with mets	mice without mets	Nr of glands	AVG FC	AVG time (days)	Metastases	Brain	Lungs	Bones	Liver	Metastatic load (%)
61	65	3	pT2 pN1a	NST	3 (3+3+3)	100	0	-	90	Lum B	90 S	0	1	na	ND	2	1	1					ND
63	51	3.3	pT2 pN1a	NST	2 (3+2+1)	100	10	-	25	Lum B	100 s	0	5	na	200000	3	2	2		10	73	426	M1 M2 2/4	M1 M2		M1 M2		50
65	53	2.5	pT2 pN1a	NST	1 (2+2+1)	100	90	-	17	Lum A	100 s	80 m s	1	na	5e4 R 2e5 L	3	2	2		7	60	384	M1 1/5 M3 2/5	M1		M3		30
67	56	2.7	pT1c pN1a	NST	2 (3+2+1)	100	<5	-	29	Lum B	100 S	30 w	20-25	na	200000	3	0	NA		10	203	326	NA
68	87	1.8	pT1c pN0	NST	2 (3+2+2)	95	30	-	20	Lum A-B	100 S	80 w	40	na	200000	2	0	NA		4	10?	120	Little signal in the primary
69	74	3.5	pT2 pN3	Lobular	2 (3+2+1)	100	100	-	16	Lum A	30 s	20 w	20-50	na	200000	5	3	3		9	104	362	M2 M4 M5 1/4			M2 M4 M5		25
73	68	2.5	pT2 pN0	Lobular (pleomorphic)	3 (3+3+2)	100	0	pos	26	Lum B/HER2	90 m	5 w	25	na	400000	4	2	2		10	362	248	M2 1/4 M3 1/4	M2		M3		25
76	31	2.1	pT2 pN1mi	NST	3 (3+3+3)	100	60	-	80	Lum B	90	50+	50	na	400000	5	0	NA		19	824	221	NA
78	78	2	pT1c pN0	Lobular	2 (3+2+1)	100	80	-	10	Lum A	100	0	5	na	1000000	5	1	1		17	290	330	M2 1/4 M1,3 not quantificable			M2		25
79	51	3	pT2 pN0	NST	3 (3+3+2)	60	20	pos het	40	Lum B/HER2+	95	0	60	negative	500000	5	0	NA		13	20	166	NA
81	39	1.9	pT1c pN0	NST	2 (3+2+1)	98	7	-	30-40	Lum B	60 s	0	50	na	300000	5	2	1	1	13	109	196	M1 (0/5) M2 (2/5)			M2		20
84	57	4.5	pT2m pN2a	Mixed Lobular/NST	2 (3+2+1)	80	80	-	10	Lum A	50 s	10	10	na	250000	4	1	1		10	23	300	M2 (2/5)	M2	M2			40
85	71	6.8	pT3 pN1mi	Lobular	2 (3+2+1)	100	0	-	<5	Lum A	95 m s	80 m	20-50	negative	250000	3	2	1	1	5	50	311		M3 1/5 M1 0/5		M3		10
86	81	2.5	pT2m	Lobular	2 (3+2+1)	70	90	-	<5	Lum A	20	20	60	na	250000	10	0	NA		ND	NA	70	NA
87	43	1.8	pT1c pN0 sn	NST with medullary features	3 (3+3+3)	70 w	12	-	90	LumB or basal	70 m s	50 m	35	na	250000	4	3	3		12	28	138	M1 3/5 M2 3/5 M3 2/5	M1 M2 M3		M1 M2 M3		80
91	44	2.5	pT2 pN1a	NST	2 (3+2+2)	50	70	-	25	Lum B	100 s	50 w m s	10	na	50000	4	2	2		8	180	150	M1 3/5 M3 4/5	M1	M3	M1, M3	M3 (high)	70
92	68	1.2	pT1c pN0	NST	2 (2+3+2)	90	50	pos	20	Lum B/HER2+	100 s	1 w	10	positive	100000	3	3	2	1	5	97	200	M1 0/5, M2 2/5, M3 3/5	M2, M3	M2	M2, M3		33.33
93	73	1.4	pT1c pN0	NST	2 (2+3+1)	30	50	-	20	Lum (A/B)	100 s	95 s	30	na	200000	5	2	2		30	31	151	M4 3/5 M5 2/5	M4 M5	M4	M4, M5	NO	50
95	52	2.2	pT2m pN1a	NST	3 (3+3+3)	90	0	pos	90	Lum B/HER2+	het 100/0	0	90	positive	200000	5	3	3		11	655	60	M1,M2, M3 4/5	M1, M2,M3	M1, M2,M3	M1, M2,M3	NO	80
96	69	1.3	pT1c pN0 i+	NST	2 (3+2+1)	100	5	-	10	Lum A	90	0	15	na	200000	4	1	1		15	14	124	2/5 M2	M2		M2		40
99	57	2.7	pT2 pN0	NST	3 (3+2+3)	100	20	-	50	Lum B	100 s	70 m	25 het	na	500000	4	1	1		9	40	105	4/5 M2	M2	M2	M2		80

## Sheet: Table legend
Information on patient age, menopausal status, PT size, nodal status, TNM stage, and histological types according to the 7th edition of the TNM classification and WHO Classification of breast tumors [11]. ER, progesterone receptor (PgR), Ki67, HER2 status. All collected from clinical charts and anonymized. Number of cells injected refers to individual glands. Abbreviations : pos : positive; het :…
